# Supplementary material for: Reduced bone morphogenic protein signaling along the gut–neuron axis by heat shock factor promotes longevity
Source: Aging Cell. 2022 Aug 17;21(9):e13693. doi: 10.1111/acel.13693 (PMC9470895; doi:10.1111/acel.13693)
Supplement: Supplementary file 6 — Table S1 [file ACEL-21-e13693-s008.xlsx]

## Sheet: table
Figure	Strain, Treatment	Median Lifespan	Observed/total	% Lifespan increase	p-value log-rank (Mendel-Cox)
1b	N2, vector RNAi	16.3 (±0.58)	206/383	0
	neural hsf-1	23 (±1.0)	271/464	41.1	˂0.0001
	dbl-1(nk3)	18(±1.7)	473/522	10.4	0.0621
	neural hsf-1; dbl-1(nk3)	16(±1.0)	407/438	-4.3	0.3306
1c	N2, vector RNAi	19.3 (±3.2)	242/371	0
	neural hsf-1	24.0 (±1.0)	195/401	26.3	˂0.0001
	sma-6(wk7)	18.7 (±1.53)	479/504	-1.7	0.9844
	neural hsf-1; sma-6(wk7)	18.3 (±0.57)	469/484	-3.5	0.0156
S1c	N2, vector RNAi	16 (±1.41)	192/292	0
	DBL-1::GFP OE	16 (±1.41)	260/363	0	0.331
S1d	N2, vector RNAi	16.5 (±0.71)	190/226	0
	N2, lon-2 RNAi	16.5 (±0.71)	193/222	0	0.3749
S1f	intestinal SMA-6::GFP; sma-6(wk7) (PMD74)	13.5 (±0.5)	244/262	0
	neural hsf-1; intestinal SMA-6::GFP; sma-6(wk7) (PMD69)	17.5 (±0.5)	243/271	29.6	˂0.0001
3d	N2, vector RNAi	24.0 (±1.0)	254/280	0
	N2, dbl-1 RNAi	22.5 (±0.5)	248/270	-6.3	0.5168
	N2, dbl-1 + daf-16 RNAi	15	228/257	-37.5	˂0.0001
	neural hsf-1, vector RNAi	27.5 (±0.5)	213/225	14.5	˂0.0001
	neural hsf-1, dbl-1 RNAi	26.0 (±1.0)	223/234	8.3	˂0.0001
	neural hsf-1, dbl-1 + daf-16 RNAi	16.0 (±1.0)	239/268	33.3	˂0.0001

## Sheet: Sheet1
calculations
		repeat 1			repeat 2			repeat 3
		number	median								avg	SDV	lifespan increase
		78/103	16		58/124	16		70/156	17		16.3333	0.57735
		110/127	22		64/164	24		97/173	23		23	1	0.411043
	used trial 3	120/129	17		166/193	20		187/200	17		18	1.73205	0.104294
		106/113	17		147/162	16		154/163	15		16	1	0.0429448
		110/118	22		62/97	18		70/156	17		19	2.64575
		41/118	25		57/110	24		97/173	23		24	1	0.263158
		125/132	19		148/158	20		206/214	17		18.6667	1.52753	-0.0175439
		119/128	18		147/148	18		203/208	19		18.3333	0.57735	0.0350877
		70/156	17		122/136	15					16	1.41421
		110/181	17		150/182	15					16	1.41421
		90/100	16		100/126	17					16.5	0.707107
		85/102	16		108/120	17					16.5	0.707107
