# Supplementary material for: Reduced bone morphogenic protein signaling along the gut–neuron axis by heat shock factor promotes longevity
Source: Aging Cell. 2022 Aug 17;21(9):e13693. doi: 10.1111/acel.13693 (PMC9470895; doi:10.1111/acel.13693)
Supplement: Supplementary file 7 — Table S2 [file ACEL-21-e13693-s002.xlsx]

## Sheet: overlap neural hsf dbl1 mutant
Table 2: Transcripts differentially regulated by both neural hsf-1 and dbl-1(nk3)
aakg-5	C39D10.2	dmd-3	F43H9.4	iars-1	nhr-46	sms-1	W02B12.13	ZC513.5
aat-2	C39D10.7	dmd-7	F44A2.7	iars-2	nhr-49	sms-2	W02D3.4	ZC53.1
aat-7	C39D10.8	dmd-9	F44A6.5	icp-1	nhr-54	smut-1	W02D9.6	ZC581.10
aat-9	C39E9.8	dml-1	F44D12.11	ife-2	nhr-58	sna-1	W02D9.7	ZC581.2
abf-4	C39F7.1	dna-2	F44D12.6	ife-3	nhr-61	snb-5	W02F12.8	ZC581.7
abf-5	C40H1.2	dnc-5	F44E2.8	ifet-1	nhr-66	snb-6	W02G9.10	zen-4
abhd-3.2	C40H1.7	dnj-15	F44E7.3	ifo-1	nhr-73	snf-1	W03C9.8	zfp-1
abi-1	C41A3.1	dnj-20	F44E7.5	ift-20	nhr-76	snf-6	W03D8.11	zfp-2
abts-1	C41D11.9	dnj-25	F44F1.6	ift-74	nhr-79	snpc-1.1	W03D8.2	zhit-2
abts-2	C41G11.1	dnj-26	F44F4.10	ifta-2	nhr-80	snpc-1.2	W03D8.5	zhp-3
abu-9	C41G7.3	dnj-5	F44G3.2	iftb-1	nhx-4	snpn-1	W03F11.1	zif-1
acbp-3	C41H7.5	dnj-8	F44G4.5	igdb-1	nkb-1	snr-7	W03F8.2	zig-3
acd-1	C42C1.2	dod-21	F45E1.4	igdb-3	nkb-3	snrp-200	W03F8.3	zig-4
acdh-10	C42C1.8	dod-23	F45F2.10	iglr-2	nlp-1	snt-1	W03G1.2	zig-8
acdh-13	C42C1.9	dop-3	F45G2.8	ikke-1	nlp-11	snt-7	W03G9.2	zim-2
acdh-6	C43E11.5	dot-1.1	F45G2.9	ima-1	nlp-12	snx-13	W03G9.5	zip-10
acl-11	C43G2.3	dot-1.5	F45H10.3	ima-2	nlp-13	snx-3	W03G9.7	ZK1010.4
acl-2	C44B7.11	doxa-1	F46A8.6	ima-3	nlp-14	sod-5	W03G9.8	ZK1010.8
acl-5	C44B7.12	dpf-7	F46A8.7	imb-1	nlp-16	sodh-1	W04A4.2	ZK1025.2
acp-7	C44B7.2	dpff-1	F46A8.9	imb-2	nlp-2	sos-1	W04C9.2	ZK1025.3
acr-18	C44B9.3	dph-3	F46A9.1	immp-1	nlp-20	spat-2	W04C9.4	ZK1025.8
acr-23	C44E12.1	dpl-1	F46B6.12	imp-1	nlp-21	spat-3	W04D2.4	ZK1037.6
acs-1	C44H9.4	dpy-1	F46C3.2	imp-3	nlp-24	spch-1	W04E12.4	ZK1055.2
acs-16	C45B11.6	dpy-10	F46C3.4	impt-1	nlp-25	spch-2	W04E12.5	ZK1055.4
acs-2	C45B2.8	dpy-13	F46C3.6	inf-1	nlp-26	spch-3	W04E12.7	ZK1055.6
acs-20	C45G7.4	dpy-14	F46F11.6	ins-18	nlp-28	spd-2	W04G3.12	ZK1067.2
acs-4	C45G9.13	dpy-18	F46F11.8	ins-20	nlp-29	spe-11	W04H10.1	ZK1098.2
acs-7	C45G9.15	dpy-2	F46F5.1	ins-33	nlp-30	spe-17	W05B2.3	ZK1098.6
act-5	C45G9.4	dpy-23	F46F5.2	ins-34	nlp-31	spe-27	W05E10.1	ZK112.5
adr-1	C45G9.6	dpy-28	F46F5.6	ins-35	nlp-33	spe-38	W05F2.3	ZK1128.3
aff-1	C46C2.6	dpy-3	F46G10.1	ins-7	nlp-34	spe-39	W05F2.8	ZK1128.4
agr-1	C46E10.8	dpy-5	F46G11.1	inst-1	nlp-40	spe-6	W05G11.2	ZK1193.3
agt-2	C46E10.9	dpy-6	F46G11.2	inx-14	nlp-42	spi-1	W05H12.1	ZK1193.4
AH6.3	C46F11.6	dpy-7	F46H5.2	inx-18	nlp-47	spin-4	W05H9.1	ZK1240.2
AH9.3	C46F2.1	dpy-8	F46H5.7	inx-2	nlp-5	spn-4	W06A7.4	ZK1290.10
aho-3	C46G7.2	dpy-9	F47B10.9	inx-22	nlp-7	spp-1	W06D11.1	ZK1307.3
akap-1	C46H11.10	drap-1	F47B3.2	inx-3	nmt-1	spp-13	W06D11.3	ZK1320.11
alfa-1	C47A4.4	drd-1	F47B3.4	inx-8	nmur-4	spp-14	W06D4.3	ZK1320.2
alg-2	C47A4.5	drd-10	F47B8.2	inx-9	nol-6	spp-18	W06F12.3	ZK154.5
algn-7	C47B2.9	drl-1	F47B8.3	ipla-1	nos-2	spp-2	W07G1.1	ZK177.1
alh-8	C47D12.2	dsb-1	F47B8.5	irg-1	nos-3	spp-23	W07G1.5	ZK180.3
ama-1	C47D2.1	dsl-5	F47B8.8	irg-2	npp-11	spr-1	W08E12.2	ZK228.4
anc-1	C47E12.11	dss-1	F47D12.9	irk-3	npp-12	sqt-1	W08E12.3	ZK250.15
angl-1	C47E8.10	duo-1	F47E1.1	irld-57	npp-15	sqv-3	W08E12.4	ZK262.2
ani-1	C48B4.10	dur-1	F47E1.4	irx-1	npp-19	sqv-5	W08E3.4	ZK262.3
ani-2	C48B4.11	dut-1	F47G3.3	jamp-1	npp-22	sqv-7	W08F4.3	ZK265.7
anr-48	C48B4.7	duxl-1	F47G4.5	jhdm-1	npp-23	sra-14	W08G11.1	ZK287.1
apa-2	C48B4.9	DY3.8	F48A11.4	jmjc-1	npp-7	srap-1	W09B6.4	ZK328.4
apc-17	C48B6.9	dyf-11	F48A9.2	K01A11.2	npp-9	srb-16	W09C2.7	ZK354.3
ape-1	C48D1.9	dyf-19	F48B9.8	K01A2.5	npr-18	srbc-15	W09C3.1	ZK354.6
aph-1	C48D5.3	dylt-1	F48D6.4	K01A6.8	npr-6	sre-4	W09C3.8	ZK354.7
apr-1	C48E7.1	dyn-1	F48E3.4	K01G5.8	nprl-2	srh-237	W09G12.7	ZK354.9
aps-1	C49C8.1	dyrb-1	F48F7.5	K01H12.4	nprl-3	srm-5	W10D9.6	ZK355.2
aptf-3	C49F5.3	E02A10.3	F48F7.6	K02B12.5	nra-2	srm-6	W10G11.3	ZK402.5
apx-1	C49F5.6	E02H4.2	F48G7.13	K02C4.3	nrde-3	srp-3	wago-4	ZK418.2
aqp-4	C49F8.3	E02H9.7	F48G7.8	K02D10.4	nrf-6	srp-6	wdr-12	ZK418.5
arch-1	C49G7.10	E03H12.5	F49C12.9	K02E10.5	nrfl-1	srsx-17	wdr-23	ZK430.5
arf-1.2	C49G7.12	E03H12.7	F49D11.14	K02E11.4	nsf-1	srt-42	wdr-5.1	ZK470.2
arl-8	C49G7.3	E03H4.8	F49D11.7	K03A1.4	nspb-1	srv-15	wdr-5.3	ZK484.3
arr-1	C49G9.2	E04D5.5	F49E11.2	K03A11.1	nspb-4	srw-71	wee-1.2	ZK484.5
arrd-12	C49H3.3	E04F6.8	F49E2.2	K03H1.11	nspb-8	ssp-34	wee-1.3	ZK484.6
arrd-14	C49H3.9	E04F6.9	F49F1.12	K03H1.7	nspc-18	ssq-1	wht-2	ZK484.7
arrd-26	C50B6.3	ears-1	F49F1.5	K03H4.2	nspd-6	ssr-2	wnk-1	ZK512.11
arrd-5	C50B6.9	eat-2	F49H12.3	K03H6.2	nstp-1	sssh-1	wrk-1	ZK512.8
arrd-6	C50B8.1	eat-6	F49H12.5	K03H9.3	nstp-2	ssup-72	wrm-1	ZK524.4
art-1	C50B8.4	ech-7	F52A8.1	K04B12.2	nstp-5	stip-1	wrt-1	ZK546.4
arx-1	C50B8.5	ech-9	F52A8.6	K04C1.2	nsy-1	stl-1	wrt-10	ZK546.7
arx-6	C50D2.1	edc-3	F52B10.3	K04C1.5	ntl-11	str-176	wrt-3	ZK550.2
asah-1	C50E10.1	eff-1	F52B11.5	K04C2.3	ntl-4	str-31	wrt-4	ZK596.1
asd-1	C50E3.12	efl-2	F52B5.2	K04G7.1	ntl-9	stt-3	wrt-5	ZK6.6
asd-2	C50E3.5	efn-2	F52B5.3	K05B2.4	num-1	sul-1	wrt-8	ZK616.2
asg-2	C50E3.6	efn-3	F52C12.1	K05F1.1	nxf-1	sulp-5	wwp-1	ZK616.5
ash-2	C50F2.4	efn-4	F52D1.2	K05F1.10	nxf-2	sulp-7	xbx-1	ZK616.8
asm-2	C50F2.5	EGAP1.1	F52D10.6	K05F1.5	nxt-1	sumv-1	xbx-6	ZK632.10
asm-3	C50F4.12	egg-4	F52D2.12	K05F1.9	oac-1	sumv-2	xnd-1	ZK632.4
asna-1	C51E3.9	egg-5	F52F12.8	K06A4.6	oac-14	sun-1	xpo-1	ZK632.5
asna-2	C52A10.1	egg-6	F52H2.3	K06A5.3	oac-15	sup-17	xpo-3	ZK637.12
asp-8	C52E12.1	egl-10	F52H2.5	K06A9.1	oac-20	sup-36	Y102A11A.5	ZK637.15
atat-2	C52E2.5	egl-13	F52H3.4	K06B9.4	oac-3	sup-9	Y102A11A.7	ZK637.4
atf-6	C52E4.7	egl-26	F52H3.5	K06H7.8	oac-34	supr-1	Y102A5C.43	ZK666.14
atf-8	C53B4.2	egl-27	F53A9.8	K07A1.10	oac-46	sur-2	Y102A5C.5	ZK666.15
atg-18	C53B4.4	egl-6	F53A9.9	K07A1.17	obr-2	sur-6	Y105C5A.15	ZK669.5
atg-5	C53B7.2	egrh-3	F53B1.8	K07A1.3	ocr-2	swan-1	Y105C5B.1420	ZK686.1
atgl-1	C53C7.5	ehs-1	F53B3.6	K07A1.5	ocrl-1	swan-2	Y105C5B.17	ZK688.12
ath-1	C54C6.11	eif-3.C	F53B7.3	K07B1.4	odr-8	swd-2.1	Y105E8A.1	ZK688.5
atl-1	C54C8.4	eif-3.H	F53C11.3	K07C11.10	ogdh-1	swd-2.2	Y105E8A.14	ZK795.2
attf-3	C54D10.13	eif-6	F53C11.4	K07C11.3	ogt-1	swp-1	Y105E8A.25	ZK809.1
B0001.2	C54D10.14	ekl-5	F53C11.5	K07C5.6	oig-1	swsn-4	Y105E8A.3	ZK813.1
B0001.4	C54F6.12	ekl-7	F53C11.9	K07C5.9	oig-6	swsn-7	Y105E8A.8	ZK813.2
B0001.5	C54G4.2	elo-1	F53C3.1	K07D4.5	oig-7	sygl-1	Y105E8B.6	ZK813.7
B0001.7	C54G4.3	elo-2	F53E10.1	K07D4.9	old-1	sym-4	Y105E8B.7	ZK822.2
B0024.3	C54H2.4	elo-3	F53E10.6	K07E8.6	oma-1	syp-2	Y106G6A.4	ZK829.7
B0034.4	C55A1.6	elo-9	F53F1.14	K07F5.12	oma-2	sys-1	Y106G6D.4	ZK829.9
B0034.7	C55B6.1	elt-4	F53F10.1	K07F5.8	ooc-5	syx-2	Y106G6D.7	ZK84.2
B0035.6	C55B7.11	emb-27	F53F10.3	K07H8.2	ora-1	syx-6	Y106G6E.4	ZK84.5
B0041.11	C55C3.6	emb-4	F53F4.10	K07H8.5	osm-6	szy-20	Y106G6G.1	ZK856.5
B0041.5	C56A3.4	emc-5	F53F4.16	K08A2.2	ostb-1	szy-4	Y106G6H.16	ZK856.7
B0198.2	C56C10.11	emr-1	F53F4.17	K08B12.3	otub-2	T01C3.2	Y106G6H.8	ZK858.6
B0205.10	C56E6.9	ent-1	F53F8.5	K08B5.1	otub-4	T01D1.3	Y108G3AL.10	ZK858.7
B0205.13	cal-1	ent-2	F53G12.8	K08C7.1	oxa-1	T01D1.8	Y10G11A.1	ZK892.5
B0205.14	cal-3	ent-4	F53H2.3	K08C7.4	pac-1	T01D3.5	Y110A2AL.9	ZK896.4
B0205.4	cal-8	ent-5	F53H4.2	K08C7.7	pad-1	T01G1.2	Y110A7A.15	ZK909.3
B0205.6	calm-1	ent-6	F54A3.5	K08C9.2	pak-2	T01G1.4	Y110A7A.2	ZK930.2
B0205.9	camt-1	ent-7	F54B11.10	K08C9.5	pal-1	T01G9.2	Y111B2A.12	ZK930.4
B0207.10	cand-1	eol-1	F54C1.8	K08C9.8	pam-1	T01H3.3	Y113G7B.12	ZK930.7
B0218.5	capg-2	eor-1	F54C4.4	K08D12.3	panl-3	T01H3.5	Y116A8A.4	ZK970.7
B0238.1	car-1	epg-2	F54C8.1	K08D12.6	paqr-1	T01H8.2	Y116A8C.10	ZK970.8
B0238.12	catp-3	epg-4	F54C9.3	K08E3.5	paqr-2	T02B11.3	Y116A8C.23	ZK973.9
B0238.9	catp-6	epg-5	F54D1.1	K08E4.7	par-1	T02B11.4	Y116A8C.24	ZK993.2
B0250.7	catp-8	era-1	F54D10.3	K08E7.6	par-3	T02B11.9	Y116A8C.3	ztf-1
B0252.5	cav-1	erfa-1	F54D10.8	K08E7.8	par-6	T02C1.1	Y116A8C.9	ztf-11
B0261.5	cbd-1	erg-28	F54D5.5	K08F4.12	parg-2	T02G5.4	Y116F11A.6	ztf-15
B0261.8	cbn-1	ergo-1	F54D7.7	K08F4.3	pas-1	T03F1.12	Y119C1A.1	ztf-16
B0272.3	cbp-1	eri-9	F54E4.2	K08F4.5	pat-10	T03F6.4	Y119D3B.13	ztf-18
B0280.7	cbs-2	erm-1	F54E7.6	K08F8.5	patr-1	T03G11.6	Y11D7A.3	ztf-25
B0281.5	CC8.2	ess-2	F54F7.6	K08F9.3	pbo-1	T03G6.3	Y11D7A.7	ztf-26
B0284.1	ccch-5	ets-4	F54H12.5	K08H10.6	pcf-11	T04A11.2	Y11D7A.9	ztf-28
B0285.11	cccp-1	eva-1	F54H12.7	K08H2.5	pck-1	T04A11.5	Y14H12B.1	ztf-8
B0303.4	ccf-1	exc-4	F54H5.2	K09A9.6	pck-2	T04A8.13	Y14H12B.2	zyg-11
B0310.6	cco-2	exl-1	F54H5.3	K09B3.1	pcm-1	T04A8.7	Y16B4A.2	zyg-9
B0334.3	ccpp-1	exo-3	F54H5.5	K09C4.5	pcp-3	T04C12.7	Y16E11A.2
B0348.2	ccr-4	exoc-7	F55A11.4	K09E3.5	pde-12	T04C4.1	Y17G7B.12
B0353.1	ccz-1	exos-7	F55A11.6	K09E3.7	pde-2	T04C9.1	Y17G7B.18
B0365.9	cdc-14	F01D5.1	F55A11.7	K09E4.1	pdp-1	T04D1.2	Y17G7B.21
B0379.2	cdc-25.1	F01D5.10	F55B11.3	K09E4.4	pept-2	T04D3.1	Y17G7B.8
B0393.3	cdc-25.2	F01D5.5	F55C12.5	K09F6.5	perm-1	T04D3.5	Y17G9A.4
B0393.6	cdc-25.3	F01G4.4	F55C5.2	K10B3.5	perm-2	T04F8.8	Y18D10A.21
B0416.4	cdc-26	F02C9.1	F55D10.4	K10C2.1	perm-3	T05A8.5	Y18D10A.3
B0416.5	cdc-42	F02D10.6	F55D12.6	K10C2.14	perm-4	T05A8.8	Y18H1A.2
B0432.11	cdc-48.1	F02E11.2	F55F10.3	K10C2.7	perm-5	T05B11.4	Y1A5A.1
B0454.5	cdc-7	F02E11.7	F55F8.9	K10C2.8	pes-23	T05B11.7	Y20F4.8
B0454.6	cdf-1	F02E8.4	F55G1.6	K10C3.4	pezo-1	T05B4.13	Y22D7AL.9
B0454.9	cdgs-1	F02E9.1	F55G11.4	K10C9.9	pfd-1	T05B4.14	Y23H5A.8
B0457.2	cdh-7	F02E9.7	F55H12.3	K10D2.8	pfd-5	T05B4.4	Y23H5B.2
B0457.6	cdk-2	F07B7.12	F55H12.5	K10D6.3	pfd-6	T05C1.3	Y23H5B.8
B0462.5	cdk-8	F07E5.7	F55H2.5	K10G4.5	pfn-1	T05D4.5	Y24F12A.4
B0464.9	cdkl-1	F07F6.4	F56A11.5	K10H10.4	pfs-2	T05E11.8	Y25C1A.13
B0491.1	cdkr-3	F07H5.4	F56A11.6	K11B4.2	pgal-1	T05E12.6	Y25C1A.14
B0496.1	cdo-1	F07H5.6	F56A8.3	K11C4.1	pghm-1	T05E7.1	Y26E6A.2
B0496.6	cdt-1	F08A8.8	F56B3.11	K11D12.11	pgl-2	T05E7.3	Y32B12A.4
B0507.1	cdt-2	F08D12.12	F56B3.2	K11D12.13	pgp-5	T05F1.11	Y32G9B.1
B0511.12	cec-1	F08D12.2	F56B3.6	K11D2.4	pgp-6	T05F1.4	Y34B4A.5
B0511.19	cec-2	F08D12.3	F56C11.3	K11E4.1	phat-2	T05F1.9	Y34D9A.8
B0511.2	cec-5	F08F3.6	F56C11.6	K11E4.2	phat-3	T05G5.1	Y35H6.3
B0513.4	cec-6	F08F8.10	F56C4.1	K11G9.3	phat-6	T05G5.5	Y37A1B.17
B0524.2	cec-8	F08F8.6	F56C9.10	K11H12.4	phf-10	T05H10.4	Y37D8A.17
B0524.5	ced-10	F08G12.3	F56C9.3	K11H3.4	phf-31	T05H4.15	Y37D8A.3
B0554.7	ced-3	F08G2.4	F56C9.6	K12B6.11	pho-13	T06A1.1	Y37E11AL.2
B0563.7	ced-6	F08G5.3	F56C9.8	K12C11.5	pho-14	T06A10.3	Y37E11AM.3
B0564.7	ced-8	F08G5.6	F56D1.1	K12D12.4	phy-2	T06A4.1	Y37E11B.1
bath-23	cee-1	F08H9.2	F56D1.2	K12H6.12	picc-1	T06A4.3	Y37E11B.6
bath-24	ceh-38	F09A5.4	F56D2.3	K12H6.2	pid-1	T06C10.3	Y37E11B.7
bath-37	ceh-39	F09B9.5	F56D5.2	kars-1	pie-1	T06E4.10	Y37E3.8
bath-41	ceh-45	F09C8.1	F56D5.3	kat-1	pifk-1	T06E4.5	Y38C1AA.14
bath-42	ceh-49	F09E10.7	F56D5.9	kca-1	pigv-1	T06E6.10	Y38F1A.1
bath-44	ceh-83	F09E5.11	F56F11.2	kcnl-4	pik-1	T06G6.3	Y38F1A.6
bath-45	ceh-88	F09E5.16	F56F3.4	kdin-1	piki-1	T06G6.4	Y38F1A.7
bath-46	ceh-9	F09E8.2	F57A8.7	kel-1	pinn-1	T06G6.6	Y38F2AL.6
bath-47	ceh-93	F09F7.6	F57B1.9	kin-14	pinn-4	T07A9.14	Y38F2AR.10
bca-2	cept-1	F09F7.7	F57B7.2	kin-18	pis-1	T07E3.3	Y38H6C.14
bcl-11	cept-2	F09G2.8	F57B9.8	kin-19	pisy-1	T07F10.3	Y38H6C.15
bcl-7	ces-2	F09G8.5	F57C12.2	kin-2	pitr-1	T07F10.6	Y38H6C.23
BE0003N10.3	cfim-1	F10B5.3	F57E7.1	kin-24	pkc-1	T07F12.2	Y38H6C.8
BE0003N10.6	cfim-2	F10D11.2	F57F4.4	kin-29	pkc-3	T07G12.2	Y38H8A.1
BE10.1	cgh-1	F10D11.4	F57G9.6	kin-31	pkn-1	T08A11.1	Y38H8A.3
BE10.4	chc-1	F10D2.10	F57H12.5	kin-4	plc-1	T08A9.6	Y39A1A.18
BE10.5	che-10	F10D2.8	F57H12.6	klp-15	plc-3	T08G11.2	Y39A1A.21
best-1	che-13	F10D7.3	F58A4.2	klp-16	plc-4	T08G2.2	Y39A1A.22
best-18	chhy-1	F10D7.5	F58A6.1	klp-17	pld-1	T08G5.3	Y39A1A.27
best-20	chil-1	F10E9.11	F58A6.5	klp-20	plep-1	T08H10.3	Y39A1C.1
best-22	chil-21	F10E9.2	F58B4.3	laat-1	plin-1	T09A12.1	Y39A3CL.3
best-8	chil-5	F10E9.3	F58B4.5	lact-2	plk-1	T09B4.7	Y39B6A.3
bet-2	chil-6	F10G2.1	F58D5.3	lact-5	plk-3	T09F3.2	Y39B6A.34
bicd-1	chk-2	F10G7.12	F58D5.7	lag-1	plrg-1	T10B10.3	Y39B6A.43
bir-1	chpf-1	F10G7.9	F58D5.8	lap-2	plst-1	T10B11.8	Y39B6A.9
bli-2	chs-1	F10G8.1	F58E2.4	larp-1	pmp-3	T10B5.2	Y39E4B.11
bli-5	cht-3	F10G8.8	F58E6.5	larp-5	pmp-5	T10B5.8	Y39E4B.13
bli-6	chtl-1	F11A10.5	F58F12.2	lat-1	pmt-2	T10B9.9	Y39E4B.5
bpl-1	chup-1	F11A10.7	F58F9.1	lem-3	pole-2	T10C6.10	Y39F10A.3
bre-1	chw-1	F11A5.9	F58F9.4	let-413	polq-1	T10C6.7	Y39G10AR.11
bre-3	cids-2	F11C1.1	F58G1.2	let-526	poml-4	T10G3.3	Y39G8B.1
bris-1	cil-1	F11C7.2	F58G11.3	let-60	pos-1	T11B7.5	Y39G8B.10
btb-16	cit-1.1	F11C7.7	F58G6.8	let-607	ppfr-1	T11F8.12	Y39G8B.9
btb-17	cit-1.2	F11E6.4	F58H1.7	let-611	ppfr-2	T11F8.2	Y39G8C.2
btb-18	cka-1	F11E6.7	F58H10.1	let-70	pph-1	T11F9.12	Y39H10B.2
btb-3	ckb-1	F11E6.9	F59A3.8	let-711	pph-2	T11G6.5	Y40B1A.3
btb-4	ckb-2	F12E12.6	F59A6.12	let-767	pph-5	T12A7.6	Y40B1B.7
btbd-10	cki-2	F12F6.1	F59A6.2	let-805	pph-6	T12B3.4	Y40B1B.8
bus-1	cks-1	F13A7.12	F59A7.2	let-92	ppk-1	T12D8.5	Y40H7A.3
bus-2	clec-101	F13B12.6	F59A7.5	lgc-18	ppm-2	T12E12.1	Y41C4A.12
bus-4	clec-117	F13D11.3	F59B1.10	lgc-55	ppt-1	T12E12.3	Y41C4A.6
C01A2.2	clec-12	F13D11.4	F59B10.5	lgc-9	pptr-1	T12F5.2	Y41C4A.8
C01B10.6	clec-167	F13D12.5	F59B2.8	lin-12	ppw-1	T12G3.6	Y41C4A.9
C01B7.5	clec-168	F13D12.9	F59C12.4	lin-13	ppw-2	T13F2.2	Y41D4A.4
C01F1.3	clec-169	F13E9.12	F59C6.3	lin-14	pqn-20	T13F2.6	Y41D4A.5
C01F1.6	clec-17	F13E9.13	F59E11.7	lin-15A	pqn-22	T13F3.6	Y41D4B.11
C01G10.14	clec-180	F13G3.10	F59E12.1	lin-15B	pqn-65	T13F3.8	Y41D4B.4
C01G12.12	clec-182	F13H10.3	F59E12.16	lin-23	pqn-70	T14A8.2	Y41E3.19
C01G12.13	clec-190	F13H10.5	F59F3.6	lin-26	pqn-85	T14B4.5	Y41E3.22
C01G12.3	clec-194	F13H10.8	F59F5.5	lin-28	pqn-90	T14D7.1	Y41E3.8
C01G12.9	clec-204	F13H8.1	F59G1.4	lin-3	pqn-91	T14E8.2	Y41G9A.10
C01G5.3	clec-218	F14B6.2	far-3	lin-33	pqn-96	T14G8.3	Y41G9A.5
C01G5.5	clec-223	F14D2.14	far-5	lin-36	prg-2	T15B7.15	Y42H9AR.1
C01G5.9	clec-227	F14D7.1	far-7	lin-39	prmt-3	T15H9.4	Y43B11AR.1
C01G6.2	clec-230	F14D7.12	fard-1	lin-41	prp-17	T15H9.5	Y43C5A.3
C01G6.3	clec-238	F14D7.2	fat-1	lin-44	prp-19	T16A9.3	Y43C5A.4
C01G6.4	clec-246	F14F7.4	fat-2	lin-45	prp-8	T16G12.1	Y43E12A.3
C01G8.1	clec-247	F14F7.5	fbf-1	lin-49	prx-14	T16G12.3	Y43F4A.1
C01H6.8	clec-258	F14F9.4	fbf-2	lin-66	prx-2	T16G12.4	Y43F4B.7
C02B10.5	clec-37	F14F9.8	fbn-1	lin-9	prx-6	T16G12.6	Y43F8A.1
C02B4.4	clec-42	F14H3.12	fbxa-105	linc-31	psmd-9	T16G12.7	Y43F8B.23
C02B8.6	clec-45	F14H3.3	fbxa-11	linc-46	ptb-1	T16H12.3	Y43F8C.11
C02D5.4	clec-56	F14H3.4	fbxa-113	linc-59	ptc-1	T17A3.2	Y43F8C.3
C02E7.6	clec-57	F14H3.6	fbxa-115	linc-8	ptl-1	T17H7.1	Y43F8C.6
C02E7.7	clec-62	F14H8.2	fbxa-125	linc-95	ptp-2	T19A5.1	Y44A6D.2
C02F12.5	clec-82	F15A4.2	fbxa-135	lip-1	ptr-12	T19A6.1	Y44E3A.1
C02F12.8	clec-83	F15A4.6	fbxa-158	lipl-1	ptr-13	T19B10.8	Y44E3A.4
C02F5.14	clec-86	F15B10.3	fbxa-170	lipl-2	ptr-2	T19B4.5	Y44E3A.6
C02F5.2	clec-87	F15B9.10	fbxa-172	lipl-4	ptr-24	T19C3.5	Y45F10A.3
C02F5.5	clec-88	F15B9.6	fbxa-181	lipl-6	pud-4	T19D12.1	Y45F10B.3
C03A3.2	clec-90	F15B9.8	fbxa-182	lir-1	puf-10	T19D12.5	Y45F10B.8
C03B1.13	clec-91	F15D4.2	fbxa-192	lmd-1	puf-11	T19D12.9	Y45F10B.9
C03C10.2	clec-97	F15H10.8	fbxa-211	lmd-3	puf-3	T19D2.2	Y45F10C.6
C03C11.1	clh-1	F16B3.2	fbxa-215	lmn-1	puf-5	T19D2.3	Y45F10D.10
C03G6.17	clh-3	F16B4.2	fbxa-223	lmtr-3	puf-6	T19D7.6	Y45F10D.4
C03G6.5	clh-5	F16C3.2	fbxa-24	lnkn-1	puf-7	T19E7.6	Y45F10D.6
C03H5.3	clic-1	F16C3.4	fbxa-26	lon-3	puf-8	T19H12.6	Y45F10D.7
C04A11.5	clk-2	F16F9.3	fbxa-31	lpd-3	puf-9	T20B3.1	Y45F3A.1
C04B4.2	clp-2	F16G10.5	fbxa-41	lpin-1	pup-2	T20B3.14	Y45F3A.8
C04C3.7	clp-3	F16H6.4	fbxa-64	lpr-1	pxf-1	T20B6.1	Y45G5AL.1
C04E6.12	clp-4	F16H6.7	fbxa-78	lpr-6	pxl-1	T20B6.3	Y45G5AM.2
C04F1.1	clpp-1	F17A9.4	fbxa-85	lron-1	pyr-1	T20D3.5	Y46G5A.14
C04F12.1	clr-1	F17A9.5	fbxa-89	lron-12	pzf-1	T20D3.6	Y46G5A.15
C04F12.12	cls-2	F17B5.1	fbxb-101	lrr-1	qua-1	T20D3.8	Y46G5A.29
C04F12.16	clu-1	F17B5.8	fbxb-85	lsd-1	R01E6.2	T20D4.10	Y46G5A.34
C04G2.10	cnc-10	F17C11.7	fbxb-88	lsm-3	R01E6.7	T20D4.15	Y46G5A.43
C04G6.10	cnc-3	F17C8.3	fbxb-97	lsm-8	R01H10.4	T20D4.5	Y46G5A.6
C04G6.4	cnc-4	F17C8.7	fbxc-23	lst-1	R01H10.7	T20G5.14	Y46G5A.8
C05B5.8	cnep-1	F17H10.2	fbxc-32	lst-6	R01H2.4	T20H4.2	Y46H3A.4
C05C10.5	cni-1	F18A1.7	fce-1	lsy-12	R02D1.2	T21B10.4	Y46H3C.7
C05C12.1	cnp-3	F18A11.3	fce-2	lsy-22	R02D5.10	T21C12.4	Y47A7.2
C05C8.1	coh-1	F18C12.4	fem-3	lsy-27	R02D5.7	T21C12.8	Y47D3A.13
C05C9.3	col-10	F18C5.10	figl-1	lys-10	R02E12.5	T21C9.13	Y47D3A.14
C05D11.13	col-104	F18E9.1	fip-2	lys-2	R02E4.3	T21E3.2	Y47D3A.5
C05D11.8	col-105	F18E9.4	fip-6	lys-3	R02F2.4	T22B3.3	Y47D3B.12
C05D12.2	col-107	F18F11.1	fipr-13	lys-4	R02F2.5	T22B7.3	Y47D3B.4
C05D12.3	col-108	F18H3.1	fipr-21	lys-5	R02F2.9	T22B7.7	Y47D7A.13
C05D2.8	col-109	F19B10.1	fipr-24	lys-7	R03D7.2	T22C1.1	Y47D7A.15
C05E7.3	col-110	F19B10.4	fipr-4	lys-8	R03D7.5	T22C1.3	Y47D7A.6
C05G5.3	col-111	F19B10.5	fis-2	M01E5.3	R03H10.1	T22C8.6	Y47D7A.7
C06A1.3	col-113	F19B2.12	fitm-2	M01F1.4	R04A9.9	T22D1.5	Y47D9A.3
C06A1.4	col-117	F19B6.1	fkb-1	M01F1.8	R04B3.2	T22F3.2	Y47G6A.13
C06A12.19	col-118	F19C6.4	fkb-3	M01F1.9	R04B5.1	T22F3.3	Y47G6A.15
C06A5.2	col-119	F19C7.2	fkb-4	M02B1.3	R04B5.6	T23B12.6	Y47G6A.18
C06A5.6	col-120	F19C7.3	fkb-5	M02B7.7	R04D3.3	T23B12.8	Y47G6A.21
C06A8.6	col-124	F19C7.4	fkb-7	M02D8.1	R04E5.8	T23B3.2	Y47G6A.26
C06B3.7	col-125	F19F10.3	fkh-3	M02D8.6	R05A10.2	T23B3.5	Y47G6A.3
C06B8.2	col-128	F19G12.8	fkh-9	M02E1.3	R05A10.3	T23B5.3	Y47G6A.33
C06C3.3	col-130	F19G12.9	flad-1	M02F4.3	R05A10.5	T23B5.4	Y47G6A.9
C06C3.4	col-131	F19H6.3	flcn-1	M03A1.8	R05D11.9	T23B7.2	Y47H10A.6
C06C3.9	col-135	F19H6.4	flh-1	M03C11.3	R05D3.2	T23E1.2	Y48A6B.9
C06E4.8	col-138	F19H8.2	flh-2	M03D4.3	R05D7.3	T23E1.3	Y48A6C.4
C06E7.4	col-14	F20C5.3	flh-3	M03E7.2	R05F9.9	T23F11.2	Y48B6A.13
C06E7.88	col-143	F20D1.1	flp-1	M03E7.3	R05G6.9	T23F2.5	Y48C3A.12
C06G3.5	col-144	F20G2.3	flp-11	M03F4.6	R05G9.3	T23F6.2	Y48C3A.14
C06G4.4	col-150	F20H11.4	flp-12	M04B2.4	R05H10.1	T23G11.1	Y48C3A.18
C06H2.7	col-153	F21A3.3	flp-14	M04C9.1	R05H10.3	T23G11.7	Y48G1A.7
C07A4.2	col-156	F21A3.4	flp-15	M04D8.7	R05H11.2	T23G7.2	Y48G1BL.8
C07B5.3	col-158	F21C10.11	flp-16	M04F3.2	R06A10.1	T23G7.3	Y48G1C.10
C07F11.2	col-159	F21C3.6	flp-18	M04F3.3	R06A10.5	T24B8.3	Y48G1C.12
C07G1.7	col-160	F21C3.7	flp-22	M04F3.5	R06F6.12	T24B8.4	Y48G1C.13
C07G3.8	col-161	F21D12.3	flp-26	M04G7.1	R07B7.2	T24B8.7	Y48G1C.6
C08A9.9	col-162	F21D5.9	flp-27	M05B5.1	R07C3.13	T24C4.2	Y48G8AL.10
C08B11.8	col-164	F21D9.4	flp-28	M05B5.7	R07E3.1	T24C4.8	Y49A3A.4
C08E3.1	col-166	F21F3.4	flp-3	M05D6.1	R07E3.2	T24D1.3	Y49E10.18
C08E3.13	col-167	F21F3.6	flp-33	M05D6.2	R07E5.6	T24D5.5	Y49E10.29
C08E8.4	col-168	F21F3.7	flp-5	M106.2	R07G3.7	T24E12.1	Y49F6B.9
C08F11.10	col-169	F22B5.6	flp-6	M106.3	R07H5.11	T24H10.4	Y49F6C.8
C08F11.11	col-170	F22B7.1	flp-8	M106.8	R08A2.1	T24H10.5	Y49G5B.1
C08F11.12	col-172	F22B7.9	flp-9	M142.3	R08A2.2	T25B2.2	Y4C6A.1
C08F8.3	col-173	F22B8.7	fncm-1	M142.5	R08A2.5	T25B9.2	Y4C6A.3
C08G5.6	col-175	F22D6.15	fntb-1	M151.2	R08E3.2	T25B9.5	Y4C6B.5
C09B8.5	col-176	F22E12.3	folt-2	M151.3	R08F11.4	T25C12.3	Y4C6B.7
C09D4.4	col-179	F22E5.12	fpn-1.1	M151.4	R09A1.2	T25D3.3	Y50D4A.5
C09E7.6	col-180	F22F1.2	fpn-1.3	M151.7	R09A1.3	T25D3.4	Y50D4A.6
C09E9.1	col-182	F22F7.2	frg-1	M153.2	R09A8.2	T25G12.3	Y50D4B.6
C09F12.2	col-185	F22F7.8	frm-1	M153.4	R09D1.9	T26A8.4	Y50D4C.6
C09F5.1	col-186	F22G12.3	frm-10	M162.5	R09E10.1	T26C11.9	Y50D7A.1
C09F9.1	col-187	F22H10.5	frm-4	M176.4	R09E10.6	T26C12.2	Y51A2B.4
C09G9.1	col-2	F22H10.6	frm-5.2	M176.5	R09E12.9	T26C5.3	Y51B9A.10
C09H10.10	col-3	F23A7.6	frm-9	M195.4	R09F10.3	T26E3.4	Y51B9A.7
C09H10.5	col-33	F23B12.1	frpr-11	M7.8	R09F10.8	T26H5.10	Y51F10.11
C09H5.7	col-34	F23B12.4	frpr-19	M88.3	R09H10.2	T26H5.9	Y51F10.2
C10A4.13	col-36	F23B2.7	frpr-8	mab-9	R09H3.3	T27A8.2	Y51F10.3
C10A4.4	col-37	F23C8.7	fsn-1	maco-1	R102.11	T27C4.1	Y51H1A.3
C10B5.3	col-38	F23D12.10	fust-1	madd-3	R102.3	T27C5.12	Y51H4A.13
C10C5.5	col-40	F23D12.2	fut-5	madf-1	R10D12.1	T27E4.5	Y51H4A.15
C10C6.3	col-41	F23F1.5	fzr-1	madf-11	R10D12.7	T27F7.4	Y51H4A.935
C10E2.5	col-42	F23F1.6	fzy-1	magu-2	R10E11.6	T28B11.1	Y51H7BR.8
C10G11.6	col-43	F23F1.7	gad-2	magu-3	R10E4.11	T28B8.1	Y52B11A.11
C10G8.3	col-46	F23F12.12	gadr-2	mai-2	R10E4.3	T28C12.4	Y52B11A.4
C10G8.4	col-47	F23F12.8	gana-1	mam-2	R10E4.6	T28D9.4	Y52D5A.1
C10G8.8	col-48	F25D1.3	gap-2	mam-5	R10F2.4	T28D9.9	Y52E8A.2
C10H11.8	col-49	F25D1.5	gap-3	maph-1.2	R10H1.1	T28F4.3	Y52E8A.3
C11E4.7	col-51	F25E2.3	gbf-1	maph-1.3	R10H10.7	T28H10.1	Y53C12A.11
C11G10.2	col-53	F25E5.16	gcc-1	marc-3	R11.3	T28H10.2	Y53C12A.3
C11H1.7	col-54	F25E5.2	gck-1	mat-1	R119.1	taf-13	Y53C12A.8
C12D12.1	col-58	F25E5.3	gck-4	math-15	R11A5.6	taf-2	Y53C12B.1
C12D8.1	col-60	F25E5.4	gcn-1	math-33	R11A8.1	taf-7.2	Y53C12B.7
C13A10.2	col-61	F25G6.9	gcy-2	math-37	R11A8.7	tag-123	Y53F4A.2
C13A2.3	col-62	F25H2.7	gcy-32	math-38	R11E3.2	tag-131	Y53F4B.11
C13B4.1	col-65	F26A1.13	gcy-37	math-39	R11G1.2	tag-153	Y53F4B.14
C13C4.4	col-69	F26A1.4	gei-1	mau-2	R11G1.7	tag-164	Y53F4B.18
C13F10.6	col-7	F26A1.8	gei-14	max-2	R11H6.2	tag-174	Y53F4B.23
C13G3.1	col-71	F26A3.1	gei-3	mbd-2	R11H6.4	tag-175	Y53G8AR.5
C14A4.3	col-72	F26A3.4	gex-3	mbk-2	R11H6.5	tag-179	Y54E10A.17
C14A6.13	col-73	F26B1.2	gfat-2	mbl-1	R12B2.2	tag-189	Y54E10BR.1
C14A6.5	col-77	F26D11.1	gfi-1	mboa-2	R12B2.3	tag-191	Y54E10BR.2
C14A6.6	col-79	F26E4.2	gfl-1	mboa-5	R12C12.5	tag-196	Y54E2A.10
C14A6.7	col-80	F26E4.3	gfrp-1	mca-3	R12E2.14	tag-209	Y54E2A.4
C14B9.2	col-84	F26F12.2	ggr-2	mce-1	R12E2.6	tag-232	Y54E2A.5
C14C6.2	col-88	F26F2.10	gipc-1	mcm-7	R13A1.10	tag-243	Y54E2A.7
C14C6.5	col-89	F26F2.7	gla-3	mct-1	R13A5.11	tag-267	Y54E5A.5
C14F11.4	col-90	F26F4.2	glb-13	mct-2	R13D11.4	tag-273	Y54E5A.7
C14H10.1	col-91	F26F4.5	glb-14	mct-3	R13H7.2	tag-294	Y54F10AR.1
C15A11.2	col-95	F26F4.6	glb-15	mct-4	R144.10	tag-325	Y54F10BM.1
C15B12.1	com-1	F26G1.1	glb-23	mct-5	R151.8	tag-344	Y54F10BM.12
C15B12.4	comt-5	F26G1.10	glb-32	mct-6	R166.2	tag-353	Y54G11A.11
C15C7.5	copb-2	F26G1.11	glb-8	mctp-1	R186.1	tag-53	Y54G11A.14
C15C8.4	cosa-1	F26G1.5	glc-2	mdf-1	R193.2	tam-1	Y54G11A.17
C15C8.5	cpar-1	F26G5.1	glc-4	mdl-1	R53.5	tatn-1	Y54G11A.4
C15F1.2	cpb-2	F27C1.3	glct-6	mdt-15	R57.2	tax-6	Y54G2A.19
C15H11.10	cpb-3	F27D4.7	gld-1	mdt-26	R74.10	tba-7	Y54G2A.23
C15H7.3	cpd-1	F27D4.8	gld-2	mdt-4	R74.2	tba-8	Y54G2A.24
C15H7.4	cpd-2	F27E5.7	gld-3	mdt-8	rab-1	tbb-4	Y54G2A.41
C15H9.9	cpg-1	F28A10.5	gld-4	mec-12	rab-11.1	tbc-13	Y54G2A.48
C16A3.1	cpg-2	F28B3.5	glh-3	mec-15	rab-11.2	tbc-19	Y54G2A.49
C16A3.2	cpg-3	F28B4.3	gln-4	mec-17	rab-19	tbc-2	Y54G9A.5
C16A3.6	cpg-4	F28C1.3	glo-2	mec-18	rab-30	tbc-20	Y54G9A.9
C16B8.2	cpg-7	F28C6.4	glod-4	mec-5	rab-33	tbcb-1	Y55B1AR.2
C16C10.1	cpg-8	F28C6.8	glp-1	mec-9	rab-5	tbcd-1	Y55F3BL.2
C16C10.8	cpna-3	F28D1.2	glrx-10	mecr-1	rab-7	tbck-1	Y55F3BR.6
C16C8.18	cpna-4	F28D1.6	gls-1	mef-2	rabx-5	tbg-1	Y56A3A.16
C16D2.1	cpt-1	F28D9.4	glt-3	meg-1	raga-1	tbh-1	Y56A3A.2
C16D9.1	cpx-1	F28F8.9	glt-4	meg-2	ram-2	tbp-1	Y56A3A.22
C16D9.9	cpz-2	F28F9.3	gly-1	meg-3	ran-3	tbx-33	Y56A3A.33
C17B7.2	crh-2	F28G4.4	gly-11	meg-4	ran-4	tbx-36	Y56A3A.36
C17C3.11	cri-2	F28H1.1	gly-15	mei-2	rap-1	tbx-7	Y57A10A.13
C17D12.5	crls-1	F28H1.5	gly-2	mel-11	rap-3	tbx-9	Y57A10A.28
C17E4.4	crml-1	F28H6.4	gmn-1	mel-26	rbbp-5	tcl-2	Y57A10A.29
C17E4.6	crn-4	F29B9.8	gna-1	men-1	rbc-1	tep-1	Y57A10A.31
C17E7.12	crn-7	F29C4.2	gna-2	mes-1	rbc-2	tftc-3	Y57A10B.7
C17E7.9	crp-1	F29G6.2	gnrr-4	mes-3	rbg-3	thn-1	Y57E12AL.1
C17F3.3	crtc-1	F30F8.1	goa-1	mes-6	rbr-2	tin-10	Y57E12AM.1
C17G1.2	csb-1	F30F8.10	golg-2	mesp-1	rcor-1	tin-9.1	Y57G11B.2
C17G1.5	csk-1	F31B9.3	gon-14	metr-1	rde-10	tin-9.2	Y57G11B.3
C17G10.3	csnk-1	F31C3.3	gon-2	mex-1	rde-2	tkr-3	Y57G11B.5
C17G10.6	csr-1	F31C3.4	gop-1	mex-3	reps-1	tlf-1	Y57G11C.14
C17G10.9	ctb-1	F31C3.6	gopc-1	mex-5	ret-1	tlk-1	Y57G11C.33
C17H1.7	ctc-1	F31D4.2	got-1.2	mex-6	rev-1	tmd-2	Y57G11C.8
C17H12.10	ctc-3	F31D4.9	gpa-16	mif-4	rfp-1	tni-1	Y57G7A.11
C17H12.2	ctg-2	F31D5.2	gpa-17	mig-14	rft-2	tni-3	Y57G7A.5
C18A11.1	cth-2	F31E9.3	gpa-4	mig-2	rga-3	toc-1	Y58A7A.2
C18A11.2	ctn-1	F31F4.11	gpa-7	mig-38	rgr-1	tomm-20	Y58A7A.4
C18A3.7	cuc-1	F31F6.1	gpb-1	mig-5	rgs-11	tomm-40	Y58A7A.5
C18C4.5	cup-5	F31F6.2	gpc-2	mis-12	rgs-7	tpp-2	Y59A8B.19
C18D11.3	cutc-1	F31F6.3	gpdh-1	miz-1	rgs-8.1	tppp-1	Y59A8B.21
C18D4.6	cutl-10	F32B5.2	gpn-1	mlc-1	rgs-8.2	tpra-1	Y59E9AL.5
C18E3.9	cutl-11	F32D1.11	gpr-1	mlc-7	rheb-1	tpxl-1	Y59E9AL.8
C18H2.2	cutl-19	F32D1.7	gpr-2	mlp-1	rho-1	tra-2	Y59H11AM.4
C23G10.11	cutl-20	F32D8.10	gpx-2	mlt-3	rhy-1	trcs-2	Y61A9LA.1
C23G10.6	cutl-25	F32E10.5	gras-1	mltn-10	rib-1	tre-1	Y62E10A.19
C23G10.8	cutl-3	F32H2.6	grd-4	mltn-12	rib-2	tre-2	Y62E10A.3
C23H5.15	cutl-4	F33C8.4	grl-1	mltn-3	ribo-1	trpl-3	Y62F5A.10
C24A11.1	cutl-8	F33D11.1	grl-23	mltn-9	ric-19	trpl-4	Y62H9A.12
C24A3.4	cutl-9	F33E11.2	grl-25	mml-1	ric-3	trpp-1	Y62H9A.3
C24D10.2	cya-1	F33E2.5	grl-3	moag-4	ric-7	trpp-8	Y62H9A.4
C24D10.5	cyb-2.1	F33E2.8	grl-6	mogs-1	rict-1	trr-1	Y62H9A.5
C24H11.2	cyb-2.2	F33G12.6	grsp-1	molo-1	rig-4	trt-1	Y62H9A.6
C25A1.1	cyb-3	F33H1.3	grsp-2	mom-2	rin-1	trx-1	Y63D3A.8
C25A1.5	cyc-2.1	F33H1.4	grsp-4	mom-4	rip-1	try-1	Y64G10A.7
C25A11.1	cye-1	F33H2.2	gsk-3	mom-5	rla-0	try-10	Y65B4A.2
C25A11.10	cyk-4	F33H2.3	gsnl-1	mon-2	rla-1	tsen-2	Y65B4A.7
C25A11.2	cyn-2	F34D10.4	gsp-2	mop-25.1	rla-2	tsg-101	Y65B4BL.4
C25A8.2	cyn-5	F34D10.8	gst-12	mop-25.2	rmd-4	tsp-12	Y65B4BL.7
C25A8.5	cyn-6	F35A5.5	gst-14	mop-25.3	rme-2	tsp-15	Y66C5A.1
C25B8.8	cyn-7	F35B3.7	gst-19	mpk-1	rme-4	tsp-19	Y67A10A.10
C25D7.16	cyn-8	F35C11.3	gst-20	mpst-5	rme-8	tsp-20	Y67A6A.1
C25E10.17	cyp-13A10	F35C11.5	gst-22	mpst-6	rncs-1	tsp-4	Y67D8A.2
C25E10.8	cyp-13A12	F35C11.6	gst-24	mpst-7	rnp-1	tsp-6	Y67D8B.4
C25G4.2	cyp-13A3	F35C12.3	gst-4	mre-11	rnp-3	ttr-12	Y67H2A.10
C25G4.7	cyp-13B1	F35C5.1	gst-40	mrg-1	rnp-8	ttr-20	Y67H2A.9
C25G6.1	cyp-23A1	F35C5.11	gst-6	mrp-1	rnr-1	ttr-23	Y69A2AR.12
C25H3.10	cyp-29A4	F35D11.4	gst-7	mrp-4	rnt-1	ttr-26	Y69A2AR.16
C25H3.11	cyp-31A2	F35D11.5	gsto-1	mrp-5	rod-1	ttr-27	Y69A2AR.25
C25H3.12	cyp-31A5	F35E12.10	gsy-1	mrpl-16	rol-1	ttr-31	Y69A2AR.49
C25H3.8	cyp-32B1	F35E12.4	gtbp-1	mrpl-21	rol-6	ttr-37	Y69E1A.4
C26B9.3	cyp-33A1	F35E12.5	gtl-2	mrpl-23	rol-8	ttr-41	Y69F12A.1
C26G2.2	cyp-33B1	F35E12.9	gur-5	mrpl-32	rom-4	ttr-49	Y69H2.10
C27A12.9	cyp-33C12	F35E8.2	gyg-2	mrpl-45	rpac-19	ttr-7	Y69H2.9
C27A7.6	cyp-33D1	F35F10.1	gyg-3	mrpl-50	rpl-1	tts-2	Y6D1A.1
C27C12.1	cyp-33E1	F35F11.2	H02I12.5	mrpl-55	rpl-10	ttx-7	Y6D1A.2
C27C12.3	cyp-33E3	F35G2.1	H03A11.2	mrps-17	rpl-11.2	twk-14	Y6G8.2
C27C7.1	cyp-34A1	F35G2.5	H04D03.3	mrps-21	rpl-14	twk-31	Y71A12B.19
C27D6.12	cyp-34A10	F35H12.1	H04M03.11	mrps-24	rpl-22	txl-1	Y71F9AL.2
C27D6.3	cyp-34A5	F36A2.11	H04M03.3	mrps-25	rpl-23	tyr-5	Y71F9AL.4
C27D8.3	cyp-34A8	F36A2.12	H05C05.1	mrps-33	rpl-27	ubc-14	Y71F9AR.4
C27D9.1	cyp-34A9	F36A2.14	H06A10.1	mrps-34	rpl-3	ubc-15	Y71F9B.1
C27D9.2	cyp-35A1	F36A2.3	H08J19.1	mrps-7	rpl-32	ubc-19	Y71F9B.9
C27F2.7	cyp-35A4	F36A2.7	H11L12.1	msd-1	rpl-36	ubc-22	Y71G12A.4
C27F2.9	cyp-35B2	F36A4.3	H12D21.2	msh-2	rpl-39	ubc-25	Y71G12B.17
C27H5.2	cyp-36A1	F36A4.5	H12I13.6	msh-5	rpl-41	ubc-6	Y71G12B.18
C28A5.1	cyp-37A1	F36D1.7	H13N06.2	msi-1	rpn-1	ubc-9	Y71G12B.22
C28C12.1	cysl-2	F36D1.9	H14A12.3	msp-74	rpn-10	ubl-1	Y71G12B.27
C28C12.4	cysl-3	F36D3.1	H14A12.5	mspn-1	rpn-7	ubr-5	Y71G12B.3
C28G1.6	cysl-4	F36D3.4	H14E04.1	mtch-1	rpoa-2	ubxn-3	Y71G12B.32
C28H8.4	cytb-5.1	F36D3.8	H16D19.5	mtd-1	rps-12	ubxn-5	Y71G12B.35
C29E4.14	cyy-1	F36D4.1	H18N23.2	mthf-1	rps-16	ucp-4	Y71H2AL.2
C29E4.17	D1005.2	F36D4.5	H19M22.3	mtm-1	rps-21	ufbp-1	Y71H2AM.14
C29E4.9	D1007.15	F36F12.1	H23N18.5	mtm-3	rps-23	ufc-1	Y71H2AM.2
C29F3.3	D1007.3	F36G9.15	H34C03.2	mtm-6	rps-24	ufd-2	Y71H2AM.3
C29F3.7	D1007.5	F36G9.3	H34I24.1	mtq-2	rps-26	ugt-10	Y71H2AM.5
C29F5.1	D1014.2	F36H1.11	H41C03.1	mua-6	rps-30	ugt-18	Y71H2B.2
C29F9.1	D1014.4	F36H12.17	H43E16.1	mut-16	rps-6	ugt-25	Y73B3A.4
C29F9.2	D1014.6	F36H12.3	haf-2	mut-2	rrf-1	ugt-26	Y73B6BL.23
C29F9.5	D1014.7	F36H12.4	hal-2	mvb-12	rskd-1	ugt-29	Y73B6BL.27
C29G2.1	D1043.1	F36H2.3	ham-3	mxl-3	rskn-1	ugt-32	Y73C8B.2
C29H12.2	D1046.2	F36H2.4	hasp-1	myo-1	rsks-1	ugt-4	Y73C8B.3
C30A5.3	D1046.3	F36H2.6	hcp-3	myo-6	rsp-3	ugt-41	Y73E7A.6
C30A5.4	D1054.10	F36H9.7	hda-1	mys-1	saeg-1	ugt-47	Y73E7A.8
C30B5.6	D1054.11	F37A4.5	hda-11	mys-2	sam-4	ugt-52	Y73F8A.12
C30F12.1	D1081.12	F37A8.1	hel-1	mys-4	samp-1	ugt-53	Y73F8A.14
C30F2.4	D1081.3	F37A8.2	herc-1	nac-3	sams-1	ugt-57	Y73F8A.26
C30G12.2	D1081.5	F37C12.10	hex-2	nape-1	sand-1	ugt-63	Y75B12B.3
C30G7.3	D1081.6	F37C4.4	hex-3	nape-2	sao-1	ulp-2	Y75B7AL.2
C30G7.4	D1081.7	F37C4.5	hex-5	nas-20	saps-1	ulp-3	Y75B7B.1
C30H6.10	D1081.9	F37C4.8	hgap-2	nas-21	sav-1	ulp-4	Y75B8A.11
C30H6.12	D1086.3	F37F2.2	hhat-2	nas-27	sax-2	umps-1	Y75B8A.33
C30H7.2	D1086.6	F37H8.3	hil-5	nas-32	sax-7	unc-108	Y75B8A.44
C31C9.7	D1086.7	F38A5.6	him-14	nas-6	scav-2	unc-11	Y75D11A.3
C31H2.14	D2005.1	F38A5.8	him-8	nas-9	scl-10	unc-115	Y76A2B.4
C32D5.11	D2005.6	F38E1.3	hinf-1	ncam-1	scl-18	unc-129	Y76B12C.4
C32D5.12	D2023.1	F38E11.8	his-10	ncbp-1	scl-23	unc-14	Y76B12C.6
C32D5.4	D2024.1	F38E9.1	his-14	ncl-1	scl-6	unc-27	Y77E11A.12
C32E12.4	D2024.5	F38H4.3	his-18	ncr-2	sco-1	unc-34	Y77E11A.14
C32E8.1	D2030.11	F39B2.8	his-21	ncs-1	scpl-1	unc-37	Y77E11A.2
C32E8.4	D2030.4	F39F10.4	his-26	ncs-3	scpl-3	unc-40	Y79H2A.12
C32E8.9	D2030.7	F39H12.1	his-35	ncs-5	scrm-2	unc-43	Y7A5A.2
C32F10.8	D2030.8	F40A3.1	his-38	ncs-6	sdz-24	unc-50	Y81G3A.1
C32H11.8	D2045.5	F40D4.12	his-4	ncx-3	sdz-33	unc-52	Y81G3A.4
C33A12.1	D2045.7	F40D4.13	his-45	ndg-4	sdz-8	unc-57	Y82E9BL.9
C33A12.19	D2062.4	F40D4.17	his-51	nduo-2	seb-2	unc-58	Y82E9BR.13
C33A12.3	D2062.7	F40F12.8	his-53	nduo-3	sec-16	unc-76	Y82E9BR.19
C33A12.4	D2092.6	F40F8.11	his-54	nduo-4	sec-20	unc-84	Y82E9BR.2
C33B4.2	D2096.1	F40F8.4	his-62	nduo-5	sec-24.2	upb-1	Y82E9BR.4
C33B4.4	daao-1	F40F9.10	his-69	nduo-6	sec-31	urm-1	Y87G2A.13
C33C12.7	daf-1	F40G12.11	his-70	ndx-1	sec-5	usip-1	Y87G2A.16
C33D12.2	daf-11	F40H6.1	his-73	ndx-2	sec-61	uso-1	Y87G2A.20
C33D3.4	daf-15	F40H6.6	his-74	neg-1	sel-10	usp-46	Y92H12A.5
C33E10.3	daf-16	F41B4.2	hlh-1	nep-17	sel-11	vacl-14	Y92H12BM.1
C33F10.4	daf-18	F41B4.3	hlh-13	nep-23	sel-12	vamp-8	Y92H12BR.7
C34B2.11	daf-22	F41B5.11	hlh-2	nep-4	sel-2	vars-2	Y94H6A.10
C34B2.3	daf-8	F41C3.1	hmg-11	nepr-1	sel-8	VB0395L.1	Y94H6A.12
C34B2.4	dagl-2	F41C3.11	hmg-12	nfi-1	sel-9	vbh-1	Y94H6A.2
C34B2.5	dao-2	F41C3.8	hmg-20	nfx-1	sem-2	vdac-1	Y95B8A.2
C34B4.2	dao-3	F41D9.2	hmp-2	nfya-1	sem-5	vem-1	Y95B8A.4
C34C6.2	dat-1	F41E6.1	hop-1	nfya-2	ser-6	vet-2	Y95B8A.6
C34D4.3	daz-1	F41E6.15	hpo-11	nfyb-1	sesn-1	vha-11	Y95B8A.8
C34F11.8	dbl-1	F41E6.8	hpo-18	nhl-2	set-1	vha-12	Y97E10AR.8
C34F6.11	DC2.5	F41E7.1	hpo-24	nhr-1	set-11	vha-13	Y9C9A.1
C34G6.3	dcap-2	F41E7.2	hpo-26	nhr-103	set-2	vha-15	yap-1
C35A11.4	dcn-1	F41F3.1	hpo-27	nhr-107	set-22	vha-16	yop-1
C35A5.11	dct-3	F41F3.3	hpo-28	nhr-112	set-25	vha-19	ZC116.5
C35B1.4	dct-9	F41G3.1	hpo-32	nhr-122	set-4	vha-3	ZC155.2
C35B1.5	ddo-3	F41G3.5	hpo-35	nhr-133	sex-1	vha-4	ZC190.10
C35B1.7	ddx-15	F41G3.6	hpo-4	nhr-139	sfrp-1	vha-5	ZC190.8
C35C5.10	ddx-19	F41G4.8	hpo-40	nhr-14	sft-4	vha-7	ZC196.5
C35C5.8	deg-1	F41H10.3	hpo-42	nhr-140	sfxn-1.3	vha-8	ZC21.8
C35D10.5	dgk-4	F42A10.7	hpo-9	nhr-142	sgo-1	vit-1	ZC239.22
C35D6.5	dgn-1	F42A8.1	hrde-1	nhr-145	sgt-1	vit-2	ZC247.1
C35E7.10	dgtr-1	F42A8.3	hrdl-1	nhr-151	sid-1	vit-3	ZC250.4
C35E7.11	DH11.2	F42A9.6	hrg-2	nhr-155	sid-3	vit-4	ZC250.5
C35E7.3	dhhc-3	F42C5.9	hrg-3	nhr-168	sip-1	vit-5	ZC262.4
C35E7.6	dhhc-4	F42F12.4	hsb-1	nhr-172	skat-1	vit-6	ZC266.1
C35E7.9	dhhc-7	F42G4.5	hsd-2	nhr-176	skn-1	vnut-1	ZC308.4
C36A4.12	dhps-1	F42G4.6	hsp-110	nhr-18	skpo-1	vpr-1	ZC334.13
C36B1.11	dhs-11	F42G8.10	hsp-12.1	nhr-180	skpo-3	vps-18	ZC373.2
C36B1.9	dhs-13	F42G8.8	hsp-12.6	nhr-181	skpt-1	vps-2	ZC376.6
C36C5.12	dhs-15	F42H10.6	hsp-43	nhr-183	skr-17	vps-24	ZC395.4
C36E6.8	dhs-16	F43C11.6	hsp-6	nhr-2	skr-2	vps-25	ZC410.5
C36E8.4	dhs-26	F43C11.7	hsp-70	nhr-210	skr-20	vps-28	ZC412.3
C37A5.11	dhs-27	F43C9.2	hsr-9	nhr-238	skr-5	vps-29	ZC412.9
C37C3.12	dhs-4	F43D2.2	hst-1	nhr-263	slc-17.4	vps-35	ZC443.2
C37C3.7	dhs-5	F43E2.1	htp-1	nhr-265	slc-17.7	vps-53	ZC443.3
C38C10.3	dic-1	F43G6.10	htp-2	nhr-275	sld-5	VY10G11R.1	ZC443.4
C38C3.10	djr-1.1	F43G6.7	htz-1	nhr-287	sma-10	W01B11.1	ZC449.1
C38C3.3	dkf-2	F43G6.8	hum-1	nhr-41	sma-9	W01B6.5	ZC449.7
C38D4.4	dlc-2	F43G9.3	hum-9	nhr-42	smg-2	W01D2.1	ZC47.8
C39D10.11	dlc-3	F43H9.3	hyl-2	nhr-43	smp-1	W02A2.8	ZC477.7
