# Supplementary material for: Reduced bone morphogenic protein signaling along the gut–neuron axis by heat shock factor promotes longevity
Source: Aging Cell. 2022 Aug 17;21(9):e13693. doi: 10.1111/acel.13693 (PMC9470895; doi:10.1111/acel.13693)
Supplement: Supplementary file 8 — Table S3 [file ACEL-21-e13693-s003.xlsx]

## Sheet: Sheet1
Gene	Number of HSEs	Position relative to TSS	Similarity score
hsp-70	2	-71, -203	0.9724 (+), 0.9724 (-) and 0.9295 (+), 0.9094 (-)
hsp-16.1	2	-69, -223	0.9082 (+), 0.9787 (-) and 0.9752 (+), 0.9539 (-)
sma-6	0	na	na
sma-10	0	na	na
rab-7	1	-575	0.9133 (+), 0.9133 (-)
rab-11.1	0	na	na
rab-5	0	na	na
Random DNA	0	na	na
